# Supplementary material for: Construction and Validation of a Platinum Sensitivity Predictive Model With Multiple Genomic Variations for Epithelial Ovarian Cancer
Source: Front Oncol. 2021 Sep 16;11:725264. doi: 10.3389/fonc.2021.725264 (PMC8481766; doi:10.3389/fonc.2021.725264)
Supplement: Supplementary file 6 [file Table_2.xlsx]

## Sheet: Sheet1
Table S2. Sequencing coverage and quality statistics for each patient.
Sample ID	Total number of sequenced reads	Total number of uniquely mapped non-duplicated reads	Total number of covered bases	Median coverage per base	Percentage of targeted bases with coverage >= 10
1	814487674	250649044	15221009117	205	0.9963
2	434696125	316801126	18685951770	293	0.9965
3	398734375	298389317	17304378712	272	0.9966
4	413834727	299093316	17677846379	277	0.9967
5	628053830	444885531	30236243017	484	0.9967
6	420621222	304729228	18053387627	293	0.9967
7	637990246	362215354	21931244734	351	0.9967
8	582414039	380112189	24545590808	417	0.9967
9	661683649	351345150	21855352473	361	0.9968
10	850372280	465122117	29040075640	460	0.9968
11	483701276	383607112	24311743234	386	0.9968
12	433141527	359230778	24209717610	387	0.9968
13	958754127	609503176	35771883116	612	0.9968
14	308562255	220364820	16112430164	260	0.9966
15	988587063	618227893	41125490391	676	0.9969
16	390449399	218870467	17195370854	272	0.996
17	1257328449	595811396	33117928847	520	0.9969
18	556090144	453746424	29973628588	485	0.9967
19	761604117	257953342	16163165770	265	0.9959
20	427433618	303973803	22285789538	345	0.9967
21	417195338	314877390	21071127437	336	0.9967
22	560552503	420719590	27104795329	434	0.9967
23	666022680	480145629	31417556139	500	0.9968
24	760934544	448177097	27897929856	460	0.9969
25	431406646	310954137	20669535449	342	0.9969
26	406937094	319505240	20963056089	337	0.9967
27	507189356	331178772	24441325861	405	0.9964
28	574008508	384740065	27905899353	445	0.9967
29	305433709	238396644	14921779589	238	0.9967
30	923377908	524963294	32827429382	564	0.9968
31	611158782	458583828	29474655981	478	0.9968
32	465746615	348178693	22450346294	346	0.9967
33	514216487	377403288	24208441446	402	0.997
34	460790219	294572794	18602077833	294	0.9966
35	541841718	375879201	24996424790	350	0.9964
36	746358338	592949926	35417126924	575	0.9968
37	459096949	331751118	21115142299	327	0.9966
38	453913079	121432116	6186588540	86	0.9933
39	270553851	207631466	13729271339	219	0.9965
40	672317413	355439116	20877863944	322	0.9968
41	142145411	36358566	1912611028	26	0.9017
42	506334934	60247946	2765659572	38	0.9485
43	419064355	296160922	18467769455	300	0.9965
44	525334986	369803438	23569648557	348	0.9967
45	518335278	366713973	22373279587	338	0.9968
46	464254611	335446200	21176694341	322	0.9967
47	365805742	261330442	16749190400	263	0.9967
48	510515441	366312361	23619044864	380	0.9966
49	313936849	209426132	12704883298	203	0.9967
50	589321630	304375120	16614408060	245	0.9967
51	545382001	392598195	25428220655	418	0.9968
52	473573478	334517809	21536389819	327	0.9967
53	526392928	387172609	25603471206	420	0.9968
54	467503575	330620757	20621519025	321	0.9967
55	1282551072	621450085	33495658787	528	0.9969
56	332062217	159357325	7547918673	111	0.9952
57	794324329	285850952	13992193022	216	0.9964
58	784899720	640864814	41024226624	658	0.9969
59	144714006	100927273	1667764005	278	0.0964
60	496405293	307464419	19691530130	311	0.9967
